# Supplementary material for: Depressive symptoms in non-alcoholic fatty liver disease are identified by perturbed lipid and lipoprotein metabolism
Source: PLoS One. 2022 Jan 6;17(1):e0261555. doi: 10.1371/journal.pone.0261555 (PMC8735618; doi:10.1371/journal.pone.0261555)
Supplement: S1 Data — (ZIP) [file pone.0261555.s015.zip]

Archive with 2 entries (2 files):
- Clinical_vars.csv
- OPLSDA_vars.csv
