# Supplementary material for: Depressive symptoms in non-alcoholic fatty liver disease are identified by perturbed lipid and lipoprotein metabolism
Source: PLoS One. 2022 Jan 6;17(1):e0261555. doi: 10.1371/journal.pone.0261555 (PMC8735618; doi:10.1371/journal.pone.0261555)
Supplement: S1 Data — (ZIP) [file pone.0261555.s015.zip › Clinical_vars.csv]

NMR_ID	Class	Age	Sex	T2DM	BMI	eGFR	ALT	AST	HBA1c	Ferritin	Cholesterol	Triglycerides	HDL	LDL	Fibroscan LSM	Dyslipidaemia	Metabolic Syndrome
1	LD	70	1	1	25.10956903	90	63	53	5.7	219	5.7	2	0.9	3.9	4.4	1	1
2	RD	56	2	1	31.56167151	84	32	20	8	612	5.1	4.9	0.9	TG too high	6.1	1	1
3	ND	49	2	1	34.97776688	90	31	38	5.8	342	4.6	1.9	1.2	2.5	5.4	1	1
4	RD	58	1	1	37.77777778	90	28	25	8.2	60	5.1	2.2	1.2	2.9	4.9	1	1
5	RD	52	2	1	33.64197531	90	32	15	10.7	46	5.4	2.9	1	3.1	9.2	1	1
6	ND	72	2	1	31.48148148	64	16	19	5.4	98	4.9	1.6	1.3	2.9	x	1	1
7	ND	77	2	1	34.46534528	90	54	47	7.8	148	3.2	1.7	0.7	1.7	9.3	1	1
8	RD	66.86	1	1	25.8	90	20	27	9	51	4.4	0.8	2.1	1.9	3.3	1	1
9	LD	55	2	1	28.45710532	87	21	11	5.7	66	3.9	3	0.7	1.9	4.9	1	1
10	ND	49	2	1	29.2733564	90	36	22	7.9	408	6.2	1.4	1	4.6	5.7	1	1
11	ND	72	1	1	57.52794214	90	16	21	7.7	19	2.9	1.2	1.1	1.3	x	1	1
12	RD	62	1	1	33.30949603	90	23	19	6.8	329	6.8	3.1	2.6	2.8	4.4	1	1
13	ND	53	1	1	54.01102139	90	29	27	6.4	147	4.8	2	1.4	2.5	27.7	1	1
14	LD	73	1	1	30.66129192	83	28	18	10.3	183	3.3	1.9	1.3	1.1	4.8	1	1
15	LD	66	2	1	29.95772229	90	29	23	8.3	18	3.4	0.7	1.2	1.9	4.8	1	1
16	RD	55	1	1	32.34321227	90	60	45	8	103	4.4	2.2	1.5	1.9	7.6	1	1
17	ND	51.8	2	0	32.19395	76	36	14	12.6	109	2.8	0.7	1.3	1.2	8.1	1
18	ND	71	1	1	32.43542581	65	21	14	8.5	14	4.9	0.6	1.5	3.2	6.1	1	1
19	RD	77	2	1	52.89795918	90	12	8	10.4	25	3.4	1.9	0.9	1.7	x	1	1
20	RD	45	1	1	37.17383126	89	54	26	10.3	141	6.2	5.1	1	invalid	4.3	1	1
21	LD	71	1	0	34.2403214	90	58	35	6.8	179	3.8	1.1	0.9	2.3	9.1	1	1
22	ND	61	1	1	32.03125	90	47	37	8.1	46	4.2	3	0.9	1.9	4.9	1	1
23	RD	68	2	1	32.92871901	82	77	66	9.8	232	3.3	5.8	0.8	TG too high	24.5	1	1
24	ND	77	2	1	29.06976744	78	28	28	6.8	42	4.4	2.8	1.2	2	6.1	1	1
25	ND	55	2	0	23.67346939	90	55	37	5.9	387	4.9	2.8	1.1	2.6	3.8	1	0
26	LD	57.41	1	0	28.60476	58	25	33	12.8	107	4.7	3.6	0.7	2.4	x	1
27	RD	42	2	1	39.26979169	90	52	23	8.7	117	3.3	1.5	0.9	1.7	7.8	1	1
28	ND	62	2	1	33.51527339	88	15	11	7.4	66	3.8	4.4	0.9	0.9	7.1	1	1
29	RD	66	1	1	42.72019412	90	35	24	7.5	41	5.8	2	1.4	3.5	12.3	1	1
30	ND	63	2	1	36.36363636	89	32	31	5.5	181	3.3	0.8	1	1.9	x	1	1
31	ND	73	2	1	29.42523122	90	25	15	8.1	22	2.1	0.6	1.1	0.7	4.4	1	1
32	ND	59	1	0	28.57796068	73	34	28	5.7	194	4.9	0.5	1.9	2.8	5.3	1	1
33	ND	60	2	1	45.17910287	90	18	15	8.4	122	2.8	2.6	0.8	0.8	7.8	1	1
34	ND	58.1	2	1	33.2	79	26	19	9.8	291	5	8.4	1	TG too high	6.5	1	1
35	ND	59	2	1	48.44290657	64	26	15	11.6	78	2.5	0.8	0.8	1.3	x	1	1
36	ND	70	1	1	31.24876389	90	33	32	7.3	85	6.3	1.7	1.1	4.4	28.4	1	1
37	ND	47.72	2	0	37.03704	62	22	8	11.6	315	4.6	1.4	1.1	2.9	4.4	0
38	ND	54	2	0	34.06360931	90	11	14	5.2	12	6.2	1.5	1.4	4.2	x	1	0
39	ND	69	1	1	28.99930748	58	23	24	7.6	47	3.4	1.5	1	1.6	7.8	1	1
40	ND	38	1	1	42.4337599	90	20	13	9.5	69	3.2	2.2	0.8	1.4	8.9	1	1
41	LD	67	2	1	37.24277238	90	50	27	7.4	251	2.9	1.2	0.8	1.6	3.8	1	1
42	ND	41	2	1	40.52518621	90	84	45	9.1	405	4.8	1.8	0.91	3.1	10.5	1	1
43	RD	60	1	1	31.19509484	81	6	15	7.6	9	4.8	7.7	0.7	TG too high	8.7	1	1
44	ND	52	2	1	29.05328798	90	13	9	9.1	76	4.2	1.3	1	2.6	4.8	1	1
45	ND	60	1	1	23.72528616	90	53	27	9	43	3.9	1	1.1	2.3	5.3	1	1
46	ND	70	2	1	37.08811148	90	55	43	6.8	194	3.8	2.3	0.9	1.8	8.1	1	1
47	ND	60	2	1	41.35802469	88	66	45	7.7	57	3.9	1.6	1	2.2	14.4	1	1
48	ND	43	1	1	31.43542482	90	38	30	6.4	75	3.5	1.9	0.9	1.8	6.1	1	1
49	RD	61	2	1	35.61762839	90	10	12	8.5	26	5.5	3.6	0.7	3.2	5.7	1	1
50	ND	56	1	1	63.64463431	46	31	40	7	193	6.1	2.3	1.2	3.8	x	1	1
51	RD	60	1	1	44.29065744	55	19	14	13.4	62	4.1	2	1.1	2.1	4.7	1	1
52	ND	70	2	1	31.20917405	90	89	52	7.8	10	3	0.8	1.1	1.5	4.4	1	1
53	ND	60	2	1	30.47796622	90	18	17	7	22	4.3	3.7	1	1.7	4.2	1	1
54	ND	72	2	1	29.06879615	90	33	30	10.8	6	3.7	4	0.7	1.2	8.6	1	1
55	ND	34	2	0	30.84627667	71	140	67	4.6	341	5.4	1.7	1.3	3.3	4.4	0	0
56	LD	75	2	1	28.982007	74	60	40	6.9	141	2.9	2.5	0.7	1.1	10.3	1	1
57	RD	60	2	1	29.92373722	90	22	17	5.6	90	3.9	2.1	0.9	2.1	4.6	1	0
58	ND	51	2	1	30.98163562	70	41	15	10.7	122	4	1.3	1.5	1.9	6.3	1	1
59	RD	63	2	1	32.40740741	90	37	23	9.3	33	4.5	2.6	1	2.3	4.9	1	1
60	ND	63	2	1	35.91836735	90	18	13	8.2	138	2.9	0.6	1	1.6	4.8	1	1
61	LD	53	1	0	29.60526316	37	95	56	6	153	6.8	1.3	1.3	4.9	3.6	1	1
62	ND	56	2	1	23.71604584	90	43	33	10.4	287	2.6	0.6	0.8	1.5	6.2	1	0
63	ND	65	1	1	35.00111383	90	27	13	7.5	63	3	1.4	1.1	1.2	9.2	1	1
64	RD	61	2	1	30.1844872	89	32	24	8.1	163	4	3	0.9	1.7	4.5	1	1
65	RD	55	2	1	24.48270975	57	21	21	6.6	34	3.1	1.1	0.8	1.8	3.6	1	1
66	ND	49	1	1	32.83061455	90	25	11	9.2	70	4.7	1.6	0.9	3	8.1	1	1
67	RD	44	2	1	31.24605479	90	52	21	7.5	593	6	5	0.9	TG too high	7	1	1
68	ND	76.02	2	0	34.4781	90	13	10	9	24	3.2	1.2	0.7	1.9	x	1
69	RD	45	1	0	35.22285634	90	23	14	5.2	43	5.8	1.9	1	4	5.1	1	0
70	ND	49	1	1	24.48979592		41	48	6.8	13	4.9	1.6	1.6	2.6	3.6	1	1
71	ND	56.09	2	1	30.1		27	19	10.7	126	5.7	1	1.2	4	2.8	1	1
72	LD	44	1	0	23.72528616		29	24	5.2	53	6.1	1.8	1.3	3.9	4.2	1	0
73	ND	69	2	1	37.71428571		42	24	6.3	159	3.5	1.9	1	1.7	x	1	1
74	RD	60	1	1	28.23329422		37	19	8.9	68	2.5	1.9	1.1	0.5	4.4	1	1
75	ND	59	2	1	35.25837954		26	13	6.5	91	4	2.7	1	1.8	5.1	1	1
76	ND	64	1	1	40.88094122		49	19	10.2	202	6	3.8	1	3.2	x	1	1
77	ND	78	1	0	37.80597206		20	21	5.7	60	7.8	3	1.9	4.6	6.4	1	1
78	RD	44.84	1	0	36.64982		36	14	12.6	109	3	1.7	0.8	1.2	4.8	1
79	RD	53	1	1	51.39833711		19	18	7.4	92	5	1.1	1	3.5	6.9	0	0
80	ND	63	1	0	37.57762747		22	11	5.2	214	5	1	1.4	3.1	3.5	1	1
81	RD	68	2	1	25.60146924		12	7	7.9	36	3.1	2.5	1	1	4.7	1	1
82	LD	76.68	2	1	40.8		10	12	8.4	35	3.7	1.1	1.2	2	4.8	1	1
83	ND	76	2	1	29.01234568		11	14	6.2	17	3.3	1.6	0.9	1.7	5.4	1	1
84	RD	58	2	1	37.18801163		31	40	9.2	46	3.2	1.4	1.1	1.6	47.2	1	1
85	RD	59	2	1	37.63330898		25	20	8.2	51	5.5	1	0.8	4.2	x	1	1
86	ND	65.23	2	1	29.8		22	18	8.8	60	3.5	0.6	1.4	1.7	4.6	1	1
87	ND	65	1	1	31.24499279		15	10	7.4	112	4.4	1.8	1.4	2.1	6.4	1	1
88	RD	57	2	1	39.52942824		36	28	8.6	140	9.2	11	0.7	invalid	x	1	1
89	RD	58	1	1	24.22476587		99	79	7.4	73	5.1	2	1.1	3.2	8.8	1	1
90	RD	73	2	1	25.58106576		33	21	8.3	39	2.9	1.8	0.9	1.1	8.4	1	1
91	LD	46.83	2	0	35.25952		22	18	11.9	132	4.8	1.2	1.2	3.1	5.8	1
92	ND	76	1	1	36.68409513		18	14	6.7	137	5.4	2.6	1.3	2.8	5.2	1	1
93	RD	76	2	1	34.02928133		33	27	7	112	2.3	1.4	0.8	0.9	7.5	1	1
94	RD	49	2	1	38.31965455		32	22	7.7	133	3.7	4.6	0.6	invalid	5.8	1	1
95	RD	58	1	1	34.01205259		20	18	6.6	31	4.6	2.1	1.1	2.6	5.2	1	1
96	RD	62	2	1	28.73563218		13	12	7.8	70	4.2	0.8	0.8	3	5.3	1	1
97	LD	78	1	1	41.36399563		14	16	7.2	12	3.9	2.9	1	1.5	x	1	1
98	ND	73	2	1	38.125		9	14	6.7	122	2	0.7	0.6	1.1	28.8	1	1
99	ND	31	2	1	31.18293145		42	48	8.1	132	3.5	1.1	1.4	1.6	x	1	1
100	ND	72	2	1	37.53120889		32	25	8.8	16	5.2	5.4	0.9	invalid	7.1	1	1
101	ND	59	1	1	39.28533302		143	24	6	114	3.7	1.3	1.1	2	4.1	1	1
102	ND	64.57	2	1	30.8		15	8	8.7	78	4	2	1.2	2	5.9	1	1
103	ND	73	1	1	27.71991668		18	15	7	14	4.6	1	2.2	1.9	3.1	1	1
104	ND	53	1	1	29.17243767		16	18	7.2	34	3.8	0.8	1.9	1.5	x	1	1
105	RD	53	1	1	25.95155709		21	16	6.8	25	3.5	2.6	1	1.3	5.1	1	1
106	ND	53	2	1	43.51851852		30	18	5.8	145	5.6	2	0.7	4	7.6	1	1
107	RD	46	1	1	30.00985398		51	31	6.7	27	2.7	1.4	1	1.1	5.5	1	1
108	ND	61	2	1	39.9560453		57	44	8.5	30	2.9	1.3	0.7	1.6	26	1	1
109	ND	70.74	2	1	32.1		20	21	6.1	130	2.9	0.9	1.3	1.2	3.5	1	1
110	ND	26	2	0	40.60739512		78	37	5.3	144	5.1	1.1	1	3.6	6.6	1	0
111	LD	72	1	1	29.33333333		16	17	6.2	19	6.4	2	1.4	4.1	4.4	1	1
112	RD	50	2	1	32.60320667		41	16	10.7	267	3.5	3.1	0.8	1.3	5.1	1	1
113	RD	69	2	1	31.41023343		14	22	9.8	76	4.1	1.8	1	2.3	7.6	1	1
114	ND	66	2	1	46.86908219		21	18	8.4	43	3.8	2.3	0.9	1.9	x	1	1
115	RD	47.39	2	1	26.6		29	12	9.8	148	5.9	4.3	1.1	2.8	5.2	1	1
116	RD	51	2	1	32.14024836		68	47	7.3	276	5.2	1.2	1.1	3.6	4.1	1	1
117	LD	56	1	1	27.82133074		40	28	6.5	35	5.8	1.5	1.1	4.1	5	1	1
118	ND	22	1	0	31.79012346		228	61	5.9	365	4.8	1	1.6	2.7	4.3	1	1
119	RD	49	2	1	36.84210526		14	8	8.9	225	4.8	2.5	0.9	2.7	5.3	1	1
120	RD	58	2	1	30.8633335		14	19	8	258	4.4	1	0.9	3	3.8	1	1
121	LD	61	1	1	29.81417576		38	35	7.2	44	2.8	1.6	0.7	1.4	7.6	1	1
122	RD	50	2	1	38.58131488		34	18	9.1	80	4.5	2	1.1	2.5	6.2	1	1
123	LD	55	1	1	23.90771622		19	9	9.1	62	4.7	1.8	1.2	2.6	4.5	1	1
124	ND	66.04	2	1	35.3		20	27	10.9	62	3.5	2.1	0.8	1.8	4.5	1	1
125	RD	68	2	1	31.71947986		22	16	7.2	237	4	2.9	0.9	1.8	3.5	1	1
126	LD	65	1	1	35.8917476		12	11	7.8	40	3.5	1.9	1.1	1.6	7.4	1	1
127	RD	45	2	0	29.80083012		138	67	5.9	81	7	4.6	0.9	invalid	5.3	1	0
128	ND	69	2	1	27.22117202		14	8	5.4	82	4.2	0.8	1.5	2.3	4.7	1	1
129	ND	71	2	0	42.77953825		88	39	5.3	87	3.5	1.2	0.9	2.1	8.2	1	1
130	RD	45	2	0	37.45201461		120	48	5.3	372	4.6	1.1	1	3.1	6.1	1	1
131	ND	59	2	1	43.38628133		20	10	7.2	102	4.1	3.9	0.7	1.6	9	1	1
132	RD	75	1	1	30.11822105		19	15	5.7	23	5.4	1	1.7	3.3	4.1	1	1
133	ND	72	1	1	28.76984127		57	61	7.6	114	5.5	2.1	1.1	3.4	11.3	1	1
134	RD	62	2	1	35.43719294		30	17	7.8	34	5.6	2.3	1.5	3.1	11.8	1	1
135	RD	60	2	1	36.49032909		22	18	8.1	30	5.6	6.8	0.8	invalid	9.1	1	1
136	ND	79	1	1	32.00731596		12	8	6.9	27	4	1.4	1.3	2.1	x	1	1
137	ND	45	2	1	54.23553719		51	19	6.6	82	4.6	2.2	1	2.7	x	1	1
138	ND	74	2	1	34.13532217		15	12	7.3	114	4	2.5	0.9	2	6.1	1	1
139	ND	54	2	1	48.11753903		16	15	9.8	52	2.5	2.2	0.7	0.8	x	1	1
140	ND	75	2	1	25.56049317		30	30	7	21	3.4	1.3	0.8	2	5.6	1	1
141	LD	76	2	1	38.59551676		17	18	9.6	22	4.1	2.5	0.7	2.2	4.4	1	1
142	RD	72.78	2	1	26.3		22	14	7	62	5	1.6	1.1	3.2	7.4	1	1
143	RD	71	1	1	30.48315806		71	50	8.9	180	3.9	1.8	1	2.1	34.3	1	1
144	RD	73	2	1	36.32417249		22	18	7.5	35	2.8	2.9	0.6	0.9	12.6	1	1
145	RD	45	1	1	56.51397977		66	34	7.5	69	4.9	2.4	1.2	2.6	5.2	1	1
146	ND	45	1	1	28.02571166		11	9	7.6	46	4	1.7	1	2.2	10	1	1
147	RD	61	2	1	26.70562454		8	9	8.7	18	4.5	1.6	1	2.8	3.6	1	1
148	RD	44	1	0	40.62442608		21	14	6	57	5.1	3.5	0.8	2.7	8.8	1	0
149	LD	76	1	1	30.44383913		17	16	6.4	21	3.7	1.3	1.4	1.8	5.3	1	1
150	ND	28	2	0	32.54800084		29	17	5.2	101	5.2	0.7	1.7	3.1	6.1	1	0
151	ND	56	2	0	29.79387429		26	23	5.5	217	5.9	3.2	0.9	3.5	6.3	1	0
152	RD	56	1	1	25.37957962		74	42	8.6	80	3.8	0.9	1.6	1.8	4.3	1	1
153	ND	47	2	1	26.00681732		47	26	9.4	50	4.7	2.2	0.9	2.8	5.1	1	1
154	ND	28	2	0	51.73526359		51	32	5.4	84	6	4.6	0.8	invalid	5.8	1	1
155	RD	65.61	2	0	31.79012		28	33	7.6	179	4.1	2.2	0.8	2.3	5.5	1
156	RD	24	2	0	30.60929979		173	63	4.8	264	4.4	1.7	0.9	2.7	5.7	1	0
157	RD	31	2	1	38.0217971		33	14	10.2	217	7.7	10.5	0.8	invalid	9.6	1	1
158	RD	50	1	0	25.76591315		27	21	5.2	20	4.7	1.7	1.3	2.6	5.4	1	0
159	LD	61	1	0	28.12447293		34	23	5.7	101	5.8	1.3	1.4	3.8	4.7	1	0
160	RD	49	1	1	37.3828125		22	14	10.1	15	5.9	1.4	1.4	3.9	7.7	1	1
161	RD	64	1	1	36.63580247		96	90	7.7	88	3.5	1.6	1	1.7	41	1	1
162	RD	45	2	1	30.393431		28	15	9.1	42	4.1	1.9	0.8	2.4	5.9	1	1
163	ND	62	2	1	37.37024221		48	36	7.7	41	4.4	2.1	0.9	2.6	9.7	1	1
164	ND	60.97	2	0	30.31142		17	11	8.5	237	3.3	1.5	1	1.6	x	1
165	RD	52	1	1	30.17401665		33	25	6.5	104	3.4	2.2	1.1	1.4	4.9	1	1
166	RD	43	1	1	33.41128118		7	7	9.5	201	5.7	5.4	1	invalid	5.3	1	1
167	ND	31	1	1	35.35427319		62	34	9.2	71	3.4	1.5	1.1	1.7	39.7	1	1
168	RD	55	1	1	40.48475142		38	32	7.6	60	3.1	1.6	1	1.4	13.3	1	1
169	ND	42	2	1	25.6		21	21	6.3	104	3.8	0.8	0.9	2.5	3.6	1	0
170	RD	46	1	1	48.04094567		28	16	6.2	42	3	1.7	0.8	1.4	7.6	1	1
171	ND	61	1	1	44.7513599		33	34	5.2	186	5.2	1.1	1.3	3.4	17	1	1
172	RD	54	1	0	24.11979881		64	22	5.7	156	4.4	1.7	0.8	2.8	4.1	0	0
173	RD	63.74	1	1	22.7		8	14	6.5	39	5.2	2	1.2	3.1	3.6	1	1
174	LD	47	1	1	33.02377281		34	20	5.5	13	4.4	2.1	0.9	2.6	3.8	1	1
175	ND	66	2	1	35.46296296		31	25	5.7	105	5.9	2.8	0.8	3.8	8.4	1	1
176	RD	44	2	1	37.64641951		38	25	9.7	64	2.8	2.2	0.9	0.9	6.5	1	1
177	LD	59	1	1	33.77675786		34	16	6.2	46	5.2	2	1.3	3.1	4.7	1	1
178	RD	39	1	1	26.75		51	13	9.6	30	6.2	3.7	0.9	3.6	5.8	1	1
179	ND	55	1	0	32.1978357		22	17	5.4	105	5.1	3.8	1.1	2.2	7.9	1	0
180	LD	70	1	1	30.46875		22	30	6.7	25	3	1.4	1.2	1.2	5.4	1	1
181	LD	73	1	1	22.8125		16	20	6.6	23	4.7	1	1.6	2.7	6.5	1	1
182	ND	36	2	1	26.16172867		34	21	6.7	226	6.3	2.1	1.3	4.1	3.5	1	1
183	RD	59	1	1	37.57344554		23	19	13.4	15	6.1	12.2	0.6	invalid	12.2	1	1
184	LD	53	2	1	27.9196154		22	21	8.5	98	3.5	0.9	1.1	2	3.9	1	1
185	ND	65	2	0	25.33304989		71	32	5.7	377	4.5	2.2	1	2.5	6.7	1	0
186	ND	61	2	1	30.27859894		16	20	8.3	12	3.7	1.2	0.9	2.2	3.3	1	1
187	RD	45	1	1	35.83419421		30	23	7.1	84	5.1	0.9	1.5	3.2	4.9	1	1
188	ND	63	2	0	24.97027		19	12	8.8	22	7	2.3	1.2	4.8	4.7	0
189	ND	80	1	1	29.74419988		25	17	10.4	64	3.2	0.8	1.3	1.5	6	1	1
190	ND	58	1	1	36.19875019		26	19	10.3	87	4.4	0.5	1.4	2.8	5	1	1
191	ND	68	1	1	40.1171875		38	32	9.1	83	4.6	2.3	1.4	2.2	11.4	1	1
192	LD	70	2	0	28.14814815		52	29	6.1	261	5.4	2	1.8	2.6	4.6	1	1
193	ND	66.98295	2	0	30.04082		8	7	5.6	47	2.8	0.5	1.1	1.5	6	1
194	RD	36	1	1	39.34559221		69	28	6.3	69	4.8	2	0.8	6.3	8.2	1	1
195	ND	54	2	0	46.24426079		64	37	5.6	170	4.9	1.4	1.2	3.1	8.6	0	0
196	RD	73	2	1	32.22237896		57	66	5.4	69	4.4	1.4	1.1	2.7	25.1	0	1
197	LD	65	1	1	30.34605866		24	15	8	32	6	4.3	0.9	3.1	5.5	1	1
198	ND	45	1	0	32.84079084		108	50	5.5	282	5.7	0.8	1.6	3.7	5.4	1	1
199	ND	54	1	1	33.49768527		52	76	11.5	270	6.1	2.8	1.5	3.3	22.7	1	1
200	ND	70	2	1	38.53532543		23	24	7.7	73	6.5	3.4	1.1	3.8	6.9	1	1
201	ND	32	2	1	61.90926276		71	74	9	311	4.8	2.5	0.9	2.8	20.3	1	1
202	ND	45	2	0	26.92041522		41	26	4.5	436	5.3	1.5	1	3.6	5.3	1	0
203	ND	48	2	1	57.39369156		52	25	7	112	2.7	2.9	0.6	0.8	34.6	1	1
204	RD	61	1	0	32.48146336		72	30	5.8	74	6.8	2.6	0.9	4.7	5	1	0
205	RD	50	1	0	39.87235111		22	28	5.8	75	3.2	2.3	1.1	1.1	7.5	1	1
206	ND	51.4371	1	1	27.9		27	21	5.2	48	5.1	1.1	1.6	2.9	3.5	1	1
207	ND	68	1	1	25.79011906		19	18	6.2	63	4.1	2.8	1	1.8	3.6	1	1
208	RD	24	1	0	38.35296774		36	16	5.7	24	5.5	1	1.2	3.8	3.8	0	0
209	LD	66	2	0	23.80606764		31	28	5.6	199	6	0.4	1.6	4.2	5.3	0	0
210	ND	75	1	1	32.29786616		35	24	6.7	80	3.9	3	1.1	1.5	11.3	1	1
211	RD	39	2	1	25.4393424		27	16	7	31	5.1	1.6	1.2	3.1	4.9	1	0
212	RD	53	1	0	24.03440715		38	26	6	194	6.4	1.7	1.5	4.1	6	1	0
213	RD	57	1	1	39.14966124		26	22	8.1	100	4	2.1	1.1	2	4.8	1	1
214	ND	60	1	0	55.71789152		26	18	5	125	5.2	0.9	1.8	3	16.8	1	1
215	ND	65	1	1	21.06139438		84	80	6.9	151	5.4	1.2	2.2	2.7	13.9	1	1
216	RD	38	2	1	36.69861746		67	28	5.7	78	5.7	1.4	0.9	4.2	11.8	1	1
217	LD	52	1	1	50.35812672		23	16	11	143	7	1.4	1.6	4.7	7.4	1	1
218	ND	37	2	0	31.11111111		24	15	4.9	186	4.3	0.8	1.3	2.6	3.7	0	0
